# Supplementary material for: Gut Microbiome in Post-COVID-19 Patients Is Linked to Immune and Cardiovascular Health Status but Not COVID-19 Severity
Source: Microorganisms. 2023 Apr 15;11(4):1036. doi: 10.3390/microorganisms11041036 (PMC10144658; doi:10.3390/microorganisms11041036)
Supplement: Supplementary file 1 [file microorganisms-11-01036-s001.zip]

Archive with 1 entries (1 files):
- microorganisms-2292628-supplementary Table S1.xlsx
