# Supplementary material for: Gut Microbiome in Post-COVID-19 Patients Is Linked to Immune and Cardiovascular Health Status but Not COVID-19 Severity
Source: Microorganisms. 2023 Apr 15;11(4):1036. doi: 10.3390/microorganisms11041036 (PMC10144658; doi:10.3390/microorganisms11041036)
Supplement: Supplementary file 1 [file microorganisms-11-01036-s001.zip › microorganisms-2292628-supplementary Table S1.xlsx]

## Sheet: all factors
Factor	Group
Intima media thickness right	clinical cardiovascular markers
Maximal stenosis	clinical cardiovascular markers
Myocardial mass index	clinical cardiovascular markers
Anteroposterior dimension of the right ventricle	clinical cardiovascular markers
Left atrial volume	clinical cardiovascular markers
Right atrial volume	clinical cardiovascular markers
Systolic pressure in the pulmonary artery	clinical cardiovascular markers
E/A ratio	clinical cardiovascular markers
E/e’ ratio	clinical cardiovascular markers
Left ventricular diastolic dysfunction	clinical cardiovascular markers
End diastolic volume	clinical cardiovascular markers
Ejection fraction	clinical cardiovascular markers
Pulse Wave Velocity	clinical cardiovascular markers
Central systolic blood pressure	clinical cardiovascular markers
Central diastolic blood pressure	clinical cardiovascular markers
Augmentation Index	clinical cardiovascular markers
Sitting heart rate	clinical cardiovascular markers
Sitting pulse blood pressure	clinical cardiovascular markers
IL10	laboratory tests related to immune status
IL12	laboratory tests related to immune status
IL18	laboratory tests related to immune status
IL1-beta	laboratory tests related to immune status
IL2	laboratory tests related to immune status
IL4	laboratory tests related to immune status
IL6	laboratory tests related to immune status
IL8	laboratory tests related to immune status
IF-alpha	laboratory tests related to immune status
IF-gamma	laboratory tests related to immune status
TNF-alpha	laboratory tests related to immune status
B-lymphocytes (CD19+)	laboratory tests related to immune status
Immunoregulatory index (CD4+ /CD8+)	laboratory tests related to immune status
Leukocytes	laboratory tests related to immune status
Lymphocytes	laboratory tests related to immune status
Natural killers (CD3- 56+)	laboratory tests related to immune status
T-lymphocytes (CD3+)	laboratory tests related to immune status
T-lymphocytes (CD3+)	laboratory tests related to immune status
E.selectin	laboratory markers of endothelial dysfunction
VCAM-1	laboratory markers of endothelial dysfunction
ICAM-1	laboratory markers of endothelial dysfunction
VEGF-R1	laboratory markers of endothelial dysfunction
von Willebrand factor	laboratory markers of endothelial dysfunction
Troponin T	blood metabolites
Adiponectin	blood metabolites
Creatinine	blood metabolites
Glycated hemoglobin HbA1c	blood metabolites
Urea	blood metabolites
Glucose	blood metabolites
Triglycerides	blood metabolites
Uric acid	blood metabolites
LDL cholesterol	blood metabolites
Omega-3 index, defined as the sum of EPA and DHA	blood metabolites
Homocysteine	blood metabolites
NT-proBNP	blood metabolites
Leptin	blood metabolites
Insulin	blood metabolites
Calcium total	blood metabolites
Alanine aminotransferase	blood metabolites
Aspartate aminotransferase	blood metabolites
lactate dehydrogenase	blood metabolites
Gamma glutamyl transpeptidase	blood metabolites
Phosphatase alkaline	blood metabolites
HDL cholesterol	blood metabolites

## Sheet: factors in groups
factor	Value	asymptomatic COVID-19, %	no infection, %	severe COVID-19, %	Chi squared test p value
smoking (last 30 days)	Daily (more than one cigarette a day)	16.67	17.39	5.81	0.0053662
	Sometimes (less than one cigarette a day)	6.25	15.22	2.33
	Never	77.08	67.39	91.86
Diabetes	No data	2.08	2.17	3.49	0.706292
	Yes	10.42	10.87	17.44
	No	87.5	86.96	79.07
Cardiovascular diseases	Yes	27.08	28.26	60.47	5.28e-05
	No	72.92	71.74	39.53
Arterial hypertension	No data	72.92	71.74	39.53	0.60466
	Yes	25	26.09	52.33
	No	2.08	2.17	8.14
